# Supplementary material for: Phytoplankton diversity and size structure in the Central-Southern Tyrrhenian Sea: implications for microbial functioning
Source: Microb Ecol. 2025 Nov 20;88(1):141. doi: 10.1007/s00248-025-02650-w (PMC12705777; doi:10.1007/s00248-025-02650-w)
Supplement: Supplementary file 4 — Supplementary file4 (XLSX 18 KB) [file 248_2025_2650_MOESM4_ESM.xlsx]

## Sheet: Foglio1
Table S2. List of the phytoplankton species/taxa found in the Central Southern Tyrrhenian Sea and percentages of presence in all the sampled stations (n = 129; stations = 25; depths = 4-6, depending on vertical fluorescence by chlorophyll-a distribution))
		Percentages of presence
	< 1%	1-10%	10-50%	50-75%	>75%
Diatoms
Actinoptychus senarius (Ehrenb.) Ehrenb.
Amphora spp.
Asterolampra marylandica Ehrenb.
Asteromphalus flabellatus (Bréb.) Grev.
Asterionellopsis glacialis (Castrac.) Round
Attheya septentrionalis (Østrup) R.M.Crawford
Bacillaria paxillifer (O.F.Müller) T.Marsson
Bacteriastrum delicatulum Cleve
Bacteriastrum furcatum Shadbolt
Bacteriastrum hyalinum Lauder
Cerataulina pelagica (Cleve) Hendey
Chaetoceros affinis Lauder
Chaetoceros concavicornis L. Mangin
Chaetoceros curvisetus Cleve
Chaetoceros decipiens Cleve
Chaetoceros didymus Ehrenb.
Chaetoceros lorenzianus Grunow
Chaetoceros messanensis Castrac.
Chaetoceros simplex Ostenf.
Chaetoceros teres Cleve
Chaetoceros spp.
Cocconeis scutellum Ehrenb.
Coscinodiscus sp.
Cylindrotheca closterium (Ehrenb.) Reimann & J.C.Lewin
Dactyliosolen blavyanus (H.Perag.) Hasle
Dactyliosolen fragilissimus (Bergon) Hasle
Dactyliosolen mediterraneus (H. Perag.) H. Perag.
Dactyliosolen phuketensis (Sundström) Hasle
Diploneis crabro (Ehrenb.) Ehrenb.
Fragilaria sp.
Guinardia delicatula (Cleve) Hasle
Guinardia flaccida (Castrac.) H. Perag.
Guinardia striata (Stolterf.) Hasle
Haslea wawrikiae (Hust.) Simonsen
Hemiaulus chinensis Grev.
Hemiaulus hauckii Grunow ex Van Heurck
Leptocylindrus danicus species-complex
Licmophora spp.
Lioloma pacificum (Cupp) Hasle
Melosira nummuloides C.Agardh
Navicula cf. directa (C.W.Sm.) Bréb.
Navicula transitans var. derasa (Grunow) Cleve
Navicula spp.
Neomoelleria cornuta (Cleve) S.Blanco & C.E.Wetzel
Nitzschia bicapitata Cleve
Nitzschia braarudii Hasle
Nitzschia longissima (Bréb. ex Kütz.) Grunow
Nitzschia spp.
Odontella aurita (Lyngb.) C.Agardh
Plagiotropis gaussii (Heiden) Paddock
Pleurosigma directum Grunow
Pleurosigma normanii Ralfs
Pleurosigma sp.
Proboscia alata (Brightw.) Sundström
Pseudosolenia calcar-avis (E.A. Schultze) Sundström
Pseudo-nitzschia pseudodelicatissima complex
Pseudo-nitzschia delicatissima complex
Pseudo-nitzschia fraudulenta (Cleve) Hasle
Pseudo-nitzschia spp.
Rhizosolenia imbricata Brightw.
Rhizosolenia styliformis Brightw.
Rhizosolenia sp.
Skeletonema costatum complex
Tenuicylindrus belgicus (Meunier) D.Nanjappa & Zingone
Thalassionema bacillare (Heiden) Kolbe
Thalassionema frauenfeldii (Grunow) Temp. & Perag.
Thalassionema nitzschioides (Grunow) Mereschk.
Thalassiosira gravida Cleve
Thalassiosira spp.
Und. centric diatoms >10 µm
Dinoflagellates
Alexandrium minutum complex
Alexandrium sp.
Amphidinium scissum Kof. & Swezy
Amphidinium sp.
Amphisolenia sp.
Akashiwo sanguinea (K.Hirasaka) Gert Hansen & Moestrup
Ceratocorys gourretii Paulsen
Ceratocorys horrida F.Stein
Ceratoperidinium margalefii A.R.Loebl.
Cucumeridinium coeruleum (Dogiel) F.Gomez, P.López-García, H. Takay. & D. Moreira
Dinophysis caudata Kent
Dinophysis doryphora (F.Stein) T.H.Abé
Dinophysis fortii Pavill.
Dinophysis parvula (F.Schütt) Balech
Dinophysis sacculus F.Stein
Dinophysis ovum F.Schütt
Dinophysis sp.
Diplopsalis group
Ensiculifera sp.
Gonyaulax monospina Rampi
Gonyaulax scrippsiae Kof.
Gonyaulax spinifera (Clap. & J. Lachm.) Diesing
Gonyaulax sp.
Gymnodinium marinum Kent
Gymnodinium minus M.Lebour
Gymnodinium spp.
Gyrodinium estuariale Hulburt
Gyrodinium fusiforme Kof. & Swezy
Gyrodinium heterostriatum (Kof. & Swezy) F.Gómez, Artigas & Gast
Gyrodinium lacryma (Meunier) Kof. & Swezy
Gyrodinium pellucidum (A. Wulff) J. Schiller
Gyrodinium spirale (Bergh) Kof. & Swezy
Gyrodinium spp.
Heterocapsa niei (Loebl.) L.C.Morrill & A.R.Loebl.
Karenia brevis (C. Davis) Gert Hansen & Moestrup
Kryptoperidinium triquetrum (Ehrenb.) Tillmann, Gottschling, Elbr., Kusber & Hoppenrath
Lebouridinium glaucum (M.Lebour) F.Gómez, H.Takayama, D.Moreira & P.López-García
Levanderina fissa (Levander) Moestrup, Hakanen, Gert Hansen, Daugbjerg & M.Ellegaard
Margalefidinium citron (Kof. & Swezy) F.Gómez, Richlen & D.M.Anderson
Micracanthodinium bacilliferum (J. Schiller) Deflandre
Noctiluca scintillans (Macartney) Kof. & Swezy
Ornithocercus heteroporus Kof.
Ornithocercus magnificus F.Stein
Ornithocercus quadratus F. Schütt
Ornithocercus steinii F. Schütt
Ornithocercus sp.
Oxyrrhis marina Dujard.
Oxytoxum adriaticum J. Schiller
Oxytoxum areolatum Rampi
Oxytoxum caudatum J. Schiller
Oxytoxum longiceps J. Schiller
Oxytoxum mediterraneum J. Schiller
Corythodinium milneri (G.Murray & Whitting) F. Gómez
Oxytoxum minutum Rampi
Oxytoxum parvum J.Schiller
Oxytoxum rampii Sournia
Oxytoxum reticulatum (F. Stein) F. Schütt
Oxytoxum sceptrum (F. Stein) Schröd.
Oxytoxum scolopax F. Stein
Oxytoxum sphaeroideum F. Stein
Oxytoxum variabile J.Schiller
Oxytoxum sp.
Phalacroma circumsutum G. Karst.
Phalacroma mitra F.Schütt
Phalacroma rotundatum (Clap. & Lachm.) Kof. & J.R.Michener
Podolampas spinifera Okamura
Pronoctiluca spinifera (Lohmann) J. Schiller
Prorocentrum compressum (Bailey) T.H.Abé ex J.D.Dodge
Prorocentrum cordatum (Ostenf.) J.D.Dodge
Prorocentrum gracile F. Schütt
Prorocentrum micans Ehrenb.
Prorocentrum triestinum J. Schiller
Prorocentrum sp.
Protodinium simplex Lohmann
Protoperidinium bipes (Paulsen) Balech
Protoperidinium crassipes (Kof.) Balech
Protoperidinium heteracanthum (P.J.L.Dang.) Balech
Protoperidinium ovum (J.Schiller) Balech
Protoperidinium pyriforme subsp. breve (Paulsen) Balech
Protoperidinium spp.
Pyrocystis lunula (F. Schütt) F. Schütt
Scrippsiella acuminata complex
Scrippsiella sp.
Spatulodinium pseudonoctiluca (C.H.G. Pouchet) J.Cachon & Cachon -Enj.
Spiraulax jolliffei (G.Murray & Whitting) Kof.
Takayama pulchella (J. Larsen) M.F.Salas, Bolch & Hallegr.
Torodinium teredo (C.H.G. Pouchet) Kof. & Swezy
Tripos carriensis (Gourret) Hallegr. & Huisman
Tripos gibberus (Gourret) F.Gómez
Tripos extensus (Gourret) F.Gómez
Tripos furca (Ehrenb.) F.Gómez
Tripos fusus (Ehrenb.) F.Gómez
Tripos longipes (Bailey) F.Gómez
Tripos macroceros (Ehrenb.) Hallegr. & Huisman
Tripos massiliensis (Gourret) F.Gómez
Tripos muelleri Bory
Tripos pentagonus (Gourret) F.Gómez
Tripos pulchellus (Schröd.) F.Gómez
Tripos trichoceros (Ehrenb.) Gómez
Warnowia polyphemus (C.H.G. Pouchet) J. Schiller
Warnowia sp.
Und. naked dino < 20 µm
Und. naked dino > 20 µm
Und. thecate dino < 20 µm
Und. thecate dino > 20 µm
Coccolithophorids
Gephyrocapsa huxleyi (Lohmann) P.Reinhardt
Ophiaster sp.
Rhabdosphaera clavigera G. Murray & V.H. Blackman
Syracosphaera pulchra Lohmann
Syracosphaera sp.
Und. Coccolitophorids
Others
Dictyocha fibula Ehrenb.
Octactis octonaria (Ehrenb.) Hovasse
Octactis speculum (Ehrenb.) F.H.Chang, J.M.Grieve & J.E.Sutherland
Euglena sp.
Tetraselmis sp.
Undetermined Cryptophyceae
Undetermined Euglenophyceans
